# Supplementary material for: Solanum tuberosum Microtuber Development under Darkness Unveiled through RNAseq Transcriptomic Analysis
Source: Int J Mol Sci. 2022 Nov 10;23(22):13835. doi: 10.3390/ijms232213835 (PMC9696990; doi:10.3390/ijms232213835)
Supplement: Supplementary file 1 [file ijms-23-13835-s001.zip]

Archive with 3 entries (3 files):
- ijms-1961805-supplementary Figure S1.pdf
- ijms-1961805-supplementary Table S1.pdf
- ijms-1961805-supplementary Table S2.xlsx
